# Supplementary material for: Comparison of Echocardiography and Myocardial Scintigraphy to Detect Cancer Therapy-Related Cardiovascular Toxicity in Breast Cancer Patients
Source: J Imaging. 2024 Feb 21;10(3):54. doi: 10.3390/jimaging10030054 (PMC10971125; doi:10.3390/jimaging10030054)
Supplement: Supplementary file 1 [file jimaging-10-00054-s001.zip]

Archive with 12 entries (12 files):
- Supplement file 1.tif
- Supplement file 10.tif
- Supplement file 11.tif
- Supplement file 12.tif
- Supplement file 2.tif
- Supplement file 3.tif
- Supplement file 4.tif
- Supplement file 5.tif
- Supplement file 6.tif
- Supplement file 7.tif
- Supplement file 8.tif
- Supplement file 9.tif
